# Supplementary material for: Population Genetic Structure of Citrus Tatter Leaf Virus in Zhejiang Province, China
Source: Viruses. 2025 Jun 27;17(7):909. doi: 10.3390/v17070909 (PMC12299479; doi:10.3390/v17070909)
Supplement: Supplementary file 1 [file viruses-17-00909-s001.zip]

Archive with 5 entries (5 files):
- Figure S1. R1_updated.pdf
- Figure S2.pdf
- Figure S3.pdf
- Figure S4. R1.pdf
- Table S1.xlsx
