# Supplementary material for: Population Genetic Structure of Citrus Tatter Leaf Virus in Zhejiang Province, China
Source: Viruses. 2025 Jun 27;17(7):909. doi: 10.3390/v17070909 (PMC12299479; doi:10.3390/v17070909)
Supplement: Supplementary file 1 [file viruses-17-00909-s001.zip › Table S1.xlsx]

## Sheet: Table S1
Table S1 CTLV isolates used in this study
No.	Isolate	Country	Citiy	Host	Host group	Sampling date	Accession number
CTLV001	TTYR3	China: Zhejiang	Taizhou	Himekoharu citrus hybrid	Citrus Hybrid	2019.6	PP734463
CTLV002	TTYR4	China: Zhejiang	Taizhou	Himekoharu citrus hybrid	Citrus Hybrid	2019.6	PP734464
CTLV003	LSTR3	China: Zhejiang	Lishui	Himekoharu citrus hybrid	Citrus Hybrid	2019.6	PP734501
CTLV004	LSTR4	China: Zhejiang	Lishui	Himekoharu citrus hybrid	Citrus Hybrid	2019.6	PV567421
CTLV005	XS1R	China: Zhejiang	Ningbo	Ehime Kashi No. 28 citrus hybrid	Citrus Hybrid	2019.12	PP734482
CTLV006	XS3R	China: Zhejiang	Ningbo	Ehime Kashi No. 28 citrus hybrid	Citrus Hybrid	2019.12	PP734483
CTLV007	XS5R	China: Zhejiang	Ningbo	Ehime Kashi No. 28 citrus hybrid	Citrus Hybrid	2019.12	PV567422
CTLV008	XS7R	China: Zhejiang	Ningbo	Ehime Kashi No. 28 citrus hybrid	Citrus Hybrid	2019.12	PP734484
CTLV009	XS8R	China: Zhejiang	Ningbo	Ehime Kashi No. 28 citrus hybrid	Citrus Hybrid	2019.12	PV567423
CTLV010	XS9R	China: Zhejiang	Ningbo	Ehime Kashi No. 28 citrus hybrid	Citrus Hybrid	2019.12	PP734485
CTLV011	XSS1R	China: Zhejiang	Ningbo	Ehime Kashi No. 28 citrus hybrid	Citrus Hybrid	2020.1	PV567424
CTLV012	XSS2R	China: Zhejiang	Ningbo	Ehime Kashi No. 28 citrus hybrid	Citrus Hybrid	2020.1	PV567425
CTLV013	XSS6R	China: Zhejiang	Ningbo	Ehime Kashi No. 28 citrus hybrid	Citrus Hybrid	2020.1	PV567426
CTLV014	WL1R	China: Zhejiang	Taizhou	Ehime Kashi No. 28 citrus hybrid	Citrus Hybrid	2020.1	PP734434
CTLV015	WL4R	China: Zhejiang	Taizhou	Ehime Kashi No. 28 citrus hybrid	Citrus Hybrid	2020.1	PV567427
CTLV016	WL6R	China: Zhejiang	Taizhou	Ehime Kashi No. 28 citrus hybrid	Citrus Hybrid	2020.1	PP734435
CTLV017	BH10R	China: Zhejiang	Taizhou	Himekoharu citrus hybrid	Citrus Hybrid	2020.3	PP734466
CTLV018	WL1-CP	China: Zhejiang	Taizhou	Ehime Kashi No. 28 citrus hybrid	Citrus Hybrid	2019.5	PV567428
CTLV019	WL2-CP	China: Zhejiang	Taizhou	Ehime Kashi No. 28 citrus hybrid	Citrus Hybrid	2019.5	PV567429
CTLV020	WL3-CP	China: Zhejiang	Taizhou	Ehime Kashi No. 28 citrus hybrid	Citrus Hybrid	2019.5	PV567430
CTLV021	WL4-CP	China: Zhejiang	Taizhou	Ehime Kashi No. 28 citrus hybrid	Citrus Hybrid	2019.5	PV567431
CTLV022	WG1R	China: Zhejiang	Taizhou	Ehime Kashi No. 28 citrus hybrid	Citrus Hybrid	2020.4	PP734421
CTLV023	WG2R	China: Zhejiang	Taizhou	Ehime Kashi No. 28 citrus hybrid	Citrus Hybrid	2020.4	PP734422
CTLV024	WG4R	China: Zhejiang	Taizhou	Ehime Kashi No. 28 citrus hybrid	Citrus Hybrid	2020.4	PP734423
CTLV025	WG6R	China: Zhejiang	Taizhou	Ehime Kashi No. 28 citrus hybrid	Citrus Hybrid	2020.4	PV567432
CTLV026	WG8R	China: Zhejiang	Taizhou	Mantouhong tangerine	Tangerine	2020.4	PP734429
CTLV027	WG11R	China: Zhejiang	Taizhou	Harehime citrus hybrid	Citrus Hybrid	2020.4	PP734430
CTLV028	WG12R	China: Zhejiang	Taizhou	Goutou sour orange	Orange	2020.4	PP734425
CTLV029	WG13R	China: Zhejiang	Taizhou	Goutou sour orange	Orange	2020.4	PP734426
CTLV030	SM10R	China: Zhejiang	Taizhou	091 seedless Orah citrus hybrid	Citrus Hybrid	2020.4	PP734436
CTLV031	MS1	China: Zhejiang	Taizhou	Ehime Kashi No. 28 citrus hybrid	Citrus Hybrid	2019.5	PP734445
CTLV032	MS2	China: Zhejiang	Taizhou	Ehime Kashi No. 28 citrus hybrid	Citrus Hybrid	2019.5	PV567433
CTLV033	MS3	China: Zhejiang	Taizhou	Ehime Kashi No. 28 citrus hybrid	Citrus Hybrid	2019.5	PP734446
CTLV034	MS4	China: Zhejiang	Taizhou	Ehime Kashi No. 28 citrus hybrid	Citrus Hybrid	2019.5	PV567434
CTLV035	MS5	China: Zhejiang	Taizhou	Ehime Kashi No. 28 citrus hybrid	Citrus Hybrid	2019.5	PV567435
CTLV036	MS6	China: Zhejiang	Taizhou	Ehime Kashi No. 28 citrus hybrid	Citrus Hybrid	2019.5	PV567436
CTLV037	MS7	China: Zhejiang	Taizhou	Ehime Kashi No. 28 citrus hybrid	Citrus Hybrid	2019.5	PV567437
CTLV038	MS10	China: Zhejiang	Taizhou	Ehime Kashi No. 28 citrus hybrid	Citrus Hybrid	2019.5	PP734447
CTLV039	MS11	China: Zhejiang	Taizhou	Ehime Kashi No. 28 citrus hybrid	Citrus Hybrid	2019.5	PV567438
CTLV040	MS12	China: Zhejiang	Taizhou	Ehime Kashi No. 28 citrus hybrid	Citrus Hybrid	2019.5	PV567439
CTLV041	MS13	China: Zhejiang	Taizhou	Ehime Kashi No. 28 citrus hybrid	Citrus Hybrid	2019.5	PV567440
CTLV042	MS14	China: Zhejiang	Taizhou	Ehime Kashi No. 28 citrus hybrid	Citrus Hybrid	2019.5	PV567441
CTLV043	WP1	China: Zhejiang	Taizhou	Ehime Kashi No. 28 citrus hybrid	Citrus Hybrid	2019.5	PP734451
CTLV044	4HAO	China: Zhejiang	Taizhou	Ponkan tangerine	Tangerine	2019.5	PP734444
CTLV045	R107	China: Zhejiang	Taizhou	Ehime Kashi No. 28 citrus hybrid	Citrus Hybrid	2019.7	PP734438
CTLV046	R108	China: Zhejiang	Taizhou	Ehime Kashi No. 28 citrus hybrid	Citrus Hybrid	2019.7	PP734439
CTLV047	R109	China: Zhejiang	Taizhou	Ehime Kashi No. 28 citrus hybrid	Citrus Hybrid	2019.7	PP734440
CTLV048	R110	China: Zhejiang	Taizhou	Ehime Kashi No. 28 citrus hybrid	Citrus Hybrid	2019.7	PV567442
CTLV049	HY-TT4R	China: Zhejiang	Taizhou	Ehime Kashi No. 28 citrus hybrid	Citrus Hybrid	2020.2	PP734441
CTLV050	HY-TT6R	China: Zhejiang	Taizhou	Ehime Kashi No. 28 citrus hybrid	Citrus Hybrid	2020.2	PV567443
CTLV051	HY-TT7R	China: Zhejiang	Taizhou	Ehime Kashi No. 28 citrus hybrid	Citrus Hybrid	2020.2	PP734442
CTLV052	TZS1R	China: Zhejiang	Taizhou	Ehime Kashi No. 28 citrus hybrid	Citrus Hybrid	2020.3	PP734448
CTLV053	TZS3R	China: Zhejiang	Taizhou	Ehime Kashi No. 28 citrus hybrid	Citrus Hybrid	2020.3	PP734449
CTLV054	TZS5R	China: Zhejiang	Taizhou	Ehime Kashi No. 28 citrus hybrid	Citrus Hybrid	2020.3	PV567444
CTLV055	TZS9R	China: Zhejiang	Taizhou	Ehime Kashi No. 28 citrus hybrid	Citrus Hybrid	2020.3	PP734450
CTLV056	XP114R	China: Zhejiang	Taizhou	Ehime Kashi No. 28 citrus hybrid	Citrus Hybrid	2019.11	PP734443
CTLV057	WQ1R	China: Zhejiang	Taizhou	Yura Wase Satsuma mandarin	Mandarin	2020.4	PP734428
CTLV058	WQ2R	China: Zhejiang	Taizhou	Yura Wase Satsuma mandarin	Mandarin	2020.4	PV567445
CTLV064	JA	China: Zhejiang	Jinhua	Fingered citron	Citron	2019.4	PP734505
CTLV065	JB	China: Zhejiang	Jinhua	Fingered citron	Citron	2019.4	PV567446
CTLV066	JD	China: Zhejiang	Jinhua	Fingered citron	Citron	2019.4	PV567447
CTLV067	JF	China: Zhejiang	Jinhua	Fingered citron	Citron	2019.4	PV567448
CTLV068	JG	China: Zhejiang	Jinhua	Fingered citron	Citron	2019.4	PP734506
CTLV069	JH	China: Zhejiang	Jinhua	Fingered citron	Citron	2019.4	PP734507
CTLV070	JI	China: Zhejiang	Jinhua	Fingered citron	Citron	2019.4	PP734508
CTLV071	JJ	China: Zhejiang	Jinhua	Fingered citron	Citron	2019.4	PV567449
CTLV072	WSH55R	China: Zhejiang	Jinhua	Ehime Kashi No. 28 citrus hybrid	Citrus Hybrid	2019.12	PP734509
CTLV073	WSH56R	China: Zhejiang	Jinhua	Ehime Kashi No. 28 citrus hybrid	Citrus Hybrid	2019.12	PV567450
CTLV074	WSH57R	China: Zhejiang	Jinhua	Ehime Kashi No. 28 citrus hybrid	Citrus Hybrid	2019.12	PP734511
CTLV075	WSH58R	China: Zhejiang	Jinhua	Ehime Kashi No. 28 citrus hybrid	Citrus Hybrid	2019.12	PP734510
CTLV076	101	China: Zhejiang	Taizhou	Miyagawa Wase Satsuma mandarin	Mandarin	2019.6	PV567451
CTLV077	W4R	China: Zhejiang	Taizhou	Miyagawa Wase Satsuma mandarin	Mandarin	2019.1	PV567452
CTLV078	W5R	China: Zhejiang	Taizhou	Miyagawa Wase Satsuma mandarin	Mandarin	2019.1	PP734452
CTLV079	XZ1R	China: Zhejiang	Taizhou	Miyagawa Wase Satsuma mandarin	Mandarin	2020.3	PP734462
CTLV080	SJ12R	China: Zhejiang	Taizhou	Ehime Kashi No. 28 citrus hybrid	Citrus Hybrid	2020.3	PV567453
CTLV081	SJ13R	China: Zhejiang	Taizhou	Ehime Kashi No. 28 citrus hybrid	Citrus Hybrid	2020.3	PP734460
CTLV082	SJ14R	China: Zhejiang	Taizhou	Ehime Kashi No. 28 citrus hybrid	Citrus Hybrid	2020.3	PV567454
CTLV083	SJ15R	China: Zhejiang	Taizhou	Miyagawa Wase Satsuma mandarin	Mandarin	2020.3	PV567455
CTLV084	SJ16R	China: Zhejiang	Taizhou	Miyagawa Wase Satsuma mandarin	Mandarin	2020.3	PP734459
CTLV085	SJ17R	China: Zhejiang	Taizhou	Miyagawa Wase Satsuma mandarin	Mandarin	2020.3	PV567456
CTLV086	XP18R	China: Zhejiang	Taizhou	Miyagawa Wase Satsuma mandarin	Mandarin	2019.11	PP734453
CTLV087	XP25R	China: Zhejiang	Taizhou	Miyagawa Wase Satsuma mandarin	Mandarin	2019.11	PP734454
CTLV088	XP38R	China: Zhejiang	Taizhou	Miyagawa Wase Satsuma mandarin	Mandarin	2019.11	PP734455
CTLV089	XP47R	China: Zhejiang	Taizhou	Miyagawa Wase Satsuma mandarin	Mandarin	2019.11	PP734456
CTLV090	XP53R	China: Zhejiang	Taizhou	Miyagawa Wase Satsuma mandarin	Mandarin	2019.11	PP734457
CTLV091	XP57R	China: Zhejiang	Taizhou	Miyagawa Wase Satsuma mandarin	Mandarin	2019.11	PP734458
CTLV092	CX1	China: Zhejiang	Taizhou	Haruka citrus hybrid	Citrus Hybrid	2019.5	PP734431
CTLV093	CX2	China: Zhejiang	Taizhou	Haruka citrus hybrid	Citrus Hybrid	2019.5	PP734432
CTLV094	CX3	China: Zhejiang	Taizhou	Haruka citrus hybrid	Citrus Hybrid	2019.5	PV567457
CTLV095	CX4	China: Zhejiang	Taizhou	Haruka citrus hybrid	Citrus Hybrid	2019.5	PV567458
CTLV096	JD2	China: Zhejiang	Taizhou	Ehime Kashi No. 28 citrus hybrid	Citrus Hybrid	2019.7	PP734424
CTLV097	XJR1	China: Zhejiang	Taizhou	Okitsu Wase No. 60 citrus hybrid	Citrus Hybrid	2019.12	PV567459
CTLV098	XJR2	China: Zhejiang	Taizhou	Okitsu Wase No. 60 citrus hybrid	Citrus Hybrid	2019.12	PP734427
CTLV099	XJR3	China: Zhejiang	Taizhou	Okitsu Wase No. 60 citrus hybrid	Citrus Hybrid	2019.12	PV567460
CTLV100	XJR4	China: Zhejiang	Taizhou	Okitsu Wase No. 60 citrus hybrid	Citrus Hybrid	2019.12	PV567461
CTLV101	XJR5	China: Zhejiang	Taizhou	Okitsu Wase No. 60 citrus hybrid	Citrus Hybrid	2019.12	PV567462
CTLV102	SWL3R	China: Zhejiang	Taizhou	091 seedless Orah citrus hybrid	Citrus Hybrid	2020.2	PP734437
CTLV103	XP121R	China: Zhejiang	Taizhou	Ehime Kashi No. 28 citrus hybrid	Citrus Hybrid	2019.11	PP734433
CTLV104	LishuiA	China: Zhejiang	Lishui	Ehime Kashi No. 28 citrus hybrid	Citrus Hybrid	2019.5	PV567463
CTLV105	LishuiB	China: Zhejiang	Lishui	Ehime Kashi No. 28 citrus hybrid	Citrus Hybrid	2019.5	PP734500
CTLV106	LishuiC	China: Zhejiang	Lishui	Ehime Kashi No. 28 citrus hybrid	Citrus Hybrid	2019.5	PP734499
CTLV107	LishuiD	China: Zhejiang	Lishui	Ehime Kashi No. 28 citrus hybrid	Citrus Hybrid	2019.5	PV567464
CTLV108	R65	China: Zhejiang	Lishui	Ehime Kashi No. 28 citrus hybrid	Citrus Hybrid	2019.6	PP734502
CTLV109	R74	China: Zhejiang	Lishui	Haruka citrus hybrid	Citrus Hybrid	2019.6	PP734503
CTLV110	R89	China: Zhejiang	Lishui	Ehime Kashi No. 28 citrus hybrid	Citrus Hybrid	2019.6	PV567465
CTLV111	R90	China: Zhejiang	Lishui	Ehime Kashi No. 28 citrus hybrid	Citrus Hybrid	2019.6	PV567466
CTLV112	R91	China: Zhejiang	Lishui	Ehime Kashi No. 28 citrus hybrid	Citrus Hybrid	2019.6	PV567467
CTLV113	R92	China: Zhejiang	Lishui	Ehime Kashi No. 28 citrus hybrid	Citrus Hybrid	2019.6	PV567468
CTLV114	R94	China: Zhejiang	Lishui	Ehime Kashi No. 28 citrus hybrid	Citrus Hybrid	2019.6	PV567469
CTLV115	R95	China: Zhejiang	Lishui	Ehime Kashi No. 28 citrus hybrid	Citrus Hybrid	2019.6	PV567470
CTLV116	LSTR1	China: Zhejiang	Lishui	Ehime Kashi No. 28 citrus hybrid	Citrus Hybrid	2019.9	PV567471
CTLV117	LSTR2	China: Zhejiang	Lishui	Ehime Kashi No. 28 citrus hybrid	Citrus Hybrid	2019.9	PV567472
CTLV118	TP1R	China: Zhejiang	Lishui	Ehime Kashi No. 28 citrus hybrid	Citrus Hybrid	2019.12	PV567473
CTLV119	WPX1AR	China: Zhejiang	Ningbo	Ehime Kashi No. 28 citrus hybrid	Citrus Hybrid	2019.12	PV567474
CTLV120	WPX1BR	China: Zhejiang	Ningbo	Ehime Kashi No. 28 citrus hybrid	Citrus Hybrid	2019.12	PV567475
CTLV121	WPX2AR	China: Zhejiang	Ningbo	Ehime Kashi No. 28 citrus hybrid	Citrus Hybrid	2019.12	PV567476
CTLV122	XSR5	China: Zhejiang	Ningbo	Ehime Kashi No. 28 citrus hybrid	Citrus Hybrid	2019.11	PV567477
CTLV123	XP94R	China: Zhejiang	Ningbo	Yura Wase Satsuma mandarin	Mandarin	2019.11	PP734497
CTLV124	XP98R	China: Zhejiang	Ningbo	Miyagawa Wase Satsuma mandarin	Mandarin	2019.11	PP734495
CTLV125	XP101R	China: Zhejiang	Ningbo	Ehime Kashi No. 68 citrus hybrid	Citrus Hybrid	2019.11	PP734496
CTLV126	XP124R	China: Zhejiang	Ningbo	Owari Satsuma mandarin	Citrus Hybrid	2019.11	PV567478
CTLV127	XP126R	China: Zhejiang	Ningbo	Owari Satsuma mandarin	Citrus Hybrid	2019.11	PP734489
CTLV128	XP127R	China: Zhejiang	Ningbo	Owari Satsuma mandarin	Citrus Hybrid	2019.11	PP734490
CTLV129	XP128R	China: Zhejiang	Ningbo	Owari Satsuma mandarin	Citrus Hybrid	2019.11	PV567479
CTLV130	XP129R	China: Zhejiang	Ningbo	Owari Satsuma mandarin	Citrus Hybrid	2019.11	PV567480
CTLV131	WSH64R	China: Zhejiang	Ningbo	Ehime Kashi No. 28 citrus hybrid	Citrus Hybrid	2019.12	PP734486
CTLV132	WSH65R	China: Zhejiang	Ningbo	Ehime Kashi No. 28 citrus hybrid	Citrus Hybrid	2019.12	PP734487
CTLV133	WSH66R	China: Zhejiang	Ningbo	Ehime Kashi No. 28 citrus hybrid	Citrus Hybrid	2019.12	PP734488
CTLV134	WSH67R	China: Zhejiang	Ningbo	Ehime Kashi No. 28 citrus hybrid	Citrus Hybrid	2019.12	PV567481
CTLV135	WSH68R	China: Zhejiang	Ningbo	Ehime Kashi No. 28 citrus hybrid	Citrus Hybrid	2019.12	PV567482
CTLV136	WSH69R	China: Zhejiang	Ningbo	Ehime Kashi No. 28 citrus hybrid	Citrus Hybrid	2019.12	PV567483
CTLV137	WSH70R	China: Zhejiang	Ningbo	Ehime Kashi No. 28 citrus hybrid	Citrus Hybrid	2019.12	PV567484
CTLV138	WSH71R	China: Zhejiang	Ningbo	Ehime Kashi No. 28 citrus hybrid	Citrus Hybrid	2019.12	PV567485
CTLV139	WSH72R	China: Zhejiang	Ningbo	Ehime Kashi No. 28 citrus hybrid	Citrus Hybrid	2019.12	PV567486
CTLV140	WSH73R	China: Zhejiang	Ningbo	Ehime Kashi No. 28 citrus hybrid	Citrus Hybrid	2019.12	PP734498
CTLV141	WSH74R	China: Zhejiang	Ningbo	Ehime Kashi No. 28 citrus hybrid	Citrus Hybrid	2019.12	PV567487
CTLV142	WSH75R	China: Zhejiang	Ningbo	Ehime Kashi No. 28 citrus hybrid	Citrus Hybrid	2019.12	PV567488
CTLV143	WSH76R	China: Zhejiang	Ningbo	Ehime Kashi No. 28 citrus hybrid	Citrus Hybrid	2019.12	PV567489
CTLV144	WSH77R	China: Zhejiang	Ningbo	Ehime Kashi No. 28 citrus hybrid	Citrus Hybrid	2019.12	PP734491
CTLV145	WSH78R	China: Zhejiang	Ningbo	Ehime Kashi No. 28 citrus hybrid	Citrus Hybrid	2019.12	PV567490
CTLV146	WSH79R	China: Zhejiang	Ningbo	Ehime Kashi No. 28 citrus hybrid	Citrus Hybrid	2019.12	PP734492
CTLV147	XSDT1R	China: Zhejiang	Ningbo	Ehime Kashi No. 28 citrus hybrid	Citrus Hybrid	2019.12	PP734493
CTLV148	XSDT2R	China: Zhejiang	Ningbo	Ehime Kashi No. 28 citrus hybrid	Citrus Hybrid	2019.12	PP734494
CTLV149	TTHR1	China: Zhejiang	Ningbo	Ehime Kashi No. 28 citrus hybrid	Citrus Hybrid	2019.8	PP734465
CTLV150	R6	China: Zhejiang	Wenzhou	Ehime Kashi No. 28 citrus hybrid	Citrus Hybrid	2019.6	PP734475
CTLV151	R7	China: Zhejiang	Wenzhou	Ehime Kashi No. 28 citrus hybrid	Citrus Hybrid	2019.6	PP734476
CTLV152	R8	China: Zhejiang	Wenzhou	Ehime Kashi No. 28 citrus hybrid	Citrus Hybrid	2019.6	PV567491
CTLV153	R9	China: Zhejiang	Wenzhou	Ehime Kashi No. 28 citrus hybrid	Citrus Hybrid	2019.6	PP734477
CTLV154	R10	China: Zhejiang	Wenzhou	Ehime Kashi No. 28 citrus hybrid	Citrus Hybrid	2019.6	PV567492
CTLV155	R11	China: Zhejiang	Wenzhou	Ehime Kashi No. 28 citrus hybrid	Citrus Hybrid	2019.6	PV567493
CTLV156	R12	China: Zhejiang	Wenzhou	Ehime Kashi No. 28 citrus hybrid	Citrus Hybrid	2019.6	PP734478
CTLV157	R17	China: Zhejiang	Wenzhou	Shatang Tangerine	Tangerine	2019.6	PV567494
CTLV158	R39	China: Zhejiang	Wenzhou	Sijiyou pummelo	Pummelo	2019.6	PV567495
CTLV159	R40	China: Zhejiang	Wenzhou	Sijiyou pummelo	Pummelo	2019.6	PP734479
CTLV160	R41	China: Zhejiang	Wenzhou	Sijiyou pummelo	Pummelo	2019.6	PP734480
CTLV161	R43	China: Zhejiang	Wenzhou	Sijiyou pummelo	Pummelo	2019.6	PP734481
CTLV162	WP1R	China: Zhejiang	Wenzhou	Shatang Tangerine	Mandarin	2019.12	PP734467
CTLV163	WP2R	China: Zhejiang	Wenzhou	Shatang Tangerine	Mandarin	2019.12	PV567496
CTLV164	WP3R	China: Zhejiang	Wenzhou	Asumi citrus hybrid	Citrus Hybrid	2019.12	PP734468
CTLV165	WP10R	China: Zhejiang	Wenzhou	Asumi citrus hybrid	Citrus Hybrid	2019.12	PP734469
CTLV166	PPR1	China: Zhejiang	Wenzhou	Ehime Kashi No. 28 citrus hybrid	Citrus Hybrid	2019.12	PP734473
CTLV167	PPR3	China: Zhejiang	Wenzhou	Ehime Kashi No. 28 citrus hybrid	Citrus Hybrid	2019.12	PV567497
CTLV168	PPR4	China: Zhejiang	Wenzhou	Ehime Kashi No. 28 citrus hybrid	Citrus Hybrid	2019.12	PV567498
CTLV169	PPR10	China: Zhejiang	Wenzhou	Ehime Kashi No. 28 citrus hybrid	Citrus Hybrid	2019.12	PV567499
CTLV170	AJ3R	China: Zhejiang	Wenzhou	Ehime Kashi No. 28 citrus hybrid	Citrus Hybrid	2020.4	PP734474
CTLV171	FW7R	China: Zhejiang	Wenzhou	Ehime Kashi No. 28 citrus hybrid	Citrus Hybrid	2020.4	PP734470
CTLV172	FW11R	China: Zhejiang	Wenzhou	Gonggan Mandarin	Mandarin	2020.4	PP734471
CTLV173	FW18R	China: Zhejiang	Wenzhou	Murcott tangor	Citrus Hybrid	2020.4	PV567500
CTLV174	FW19R	China: Zhejiang	Wenzhou	Murcott tangor	Citrus Hybrid	2020.4	PP734472
CTLV182	JX13R	China: Zhejiang	Jiaxing	Ehime Kashi No. 28 citrus hybrid	Citrus Hybrid	2020.3	PP734518
CTLV183	WSH51R	China: Zhejiang	Jiaxing	Ehime Kashi No. 29 citrus hybrid	Citrus Hybrid	2019.12	PP734515
CTLV184	WSH53R	China: Zhejiang	Jiaxing	Ehime Kashi No. 30 citrus hybrid	Citrus Hybrid	2019.12	PP734516
CTLV185	WSH54R	China: Zhejiang	Jiaxing	Ehime Kashi No. 31 citrus hybrid	Citrus Hybrid	2019.12	PP734517
CTLV186	QYR10	China: Zhejiang	Lishui	Sweet spring tangelo	Citrus Hybrid	2019.6	PP734504
CTLV187	W10R	China: Zhejiang	Quzhou	Ehime Kashi No. 28 citrus hybrid	Citrus Hybrid	2019.11	PV567501
CTLV188	W15R	China: Zhejiang	Quzhou	Yura Wase Satsuma mandarin	Mandarin	2019.11	PP734512
CTLV189	CS1R	China: Zhejiang	Quzhou	Ehime Kashi No. 28 citrus hybrid	Citrus Hybrid	2019.12	PP734514
CTLV190	KC1R	China: Zhejiang	Quzhou	Ehime Kashi No. 28 citrus hybrid	Citrus Hybrid	2019.12	PP734513
CTLV191	XP106R	China: Zhejiang	Zhoushan	Ehime Kashi No. 29 citrus hybrid	Citrus Hybrid	2019.11	PP734519
CTLV192	WSH81R	China: Zhejiang	Zhoushan	Ehime Kashi No. 30 citrus hybrid	Citrus Hybrid	2019.12	PP734520
CTLV193	WSH82R	China: Zhejiang	Zhoushan	Ehime Kashi No. 31 citrus hybrid	Citrus Hybrid	2019.12	PV567502
